# Supplementary material for: Cardiac, respiratory, and gastric rhythms independently modulate motor corticospinal excitability in humans
Source: PLoS Biol. 2025 Nov 12;23(11):e3003478. doi: 10.1371/journal.pbio.3003478 (PMC12629470; doi:10.1371/journal.pbio.3003478)
Supplement: S1 Data — Participant mean beta values for distance to target, participant mean coupling strength for each of the visceral rhythms, and coupling strengths for each of the rhythms for the three highest couplers. (XLSX) [file pbio.3003478.s002.xlsx]

## Sheet: Figure 2A
Beta coil distance
-0.0100136803490261
0.242260779932619
-0.206765979954364
0.0138553819594856
-0.0800770983338273
-0.0892564130103021
-0.0103867255446789
0.141273404603936
-0.317599760188712
0.0353541917860818
-0.491358060817991
-0.178254601132956
-0.189272460671605
-0.0994038540500217
-0.282464978040148
-0.118586154071404
-0.290146607146137
-0.0975534492203025
-0.0682067681676739
-0.374231321566411
-0.272796740647728
-0.246003277604673
-0.374410520323234
-0.290833372736064
-0.179213963322350
-0.212453947104254
-0.302876598582946
-0.464262566520936

## Sheet: Figure 2B
Coupling strength cardio	Coupling strength resp	Coupling strength gastric
-0.0780236212971780	0.137189989587646	0.381140134318270
-0.0229185003102434	0.248161621281645	-0.0859463725203776
0.233441625348856	0.0540096253515652	0.0944934204052590
0.0581829611005061	-0.0670686210128102	-0.0578044731784068
-0.00411224983474409	0.00864624418786683	0.175961033074015
0.0391404005884361	-0.0290460755694755	0.291288801297914
0.0320921542365652	0.0892032093014989	0.0952269315337154
-0.0685380452886895	0.126646401585643	0.0731959412423261
0.0477696606825571	0.0886169255835662	-0.0599451333917452
0.0848501433310407	-0.0926432336836438	-0.0586997232664796
-0.131593202613216	0.0378592001885461	0.0283376676393332
0.0463478950842190	0.0208334089951288	0.0663004225303653
0.0611446275323829	-0.00912354607210622	0.0140102783364892
-0.0498168328999689	0.222826656573249	-0.0123061423099265
0.146333854251827	0.127830933733524	0.338519966471869
-0.00743372104826337	0.163176847429600	-0.0360519517702741
-0.0755547476491932	-0.0898275880785171	0.0320596542480478
0.0196364396867388	0.0732540713931657	0.103442048717341
-0.0487382902248086	0.0400245816546280	0.0970824497028721
-0.0514314841319381	-0.00715044092870232	-0.0361523765066275
0.170544138505226	0.200908593204445	0.0147440249795480
0.0336789642186984	-0.00652895280810814	0.160144819852590
0.00777516763491976	0.0207540752930029	-0.0964881361828570
0.0179749945718165	-0.0579639310257617	-0.0721130821893883
0.325695428015466	0.150927057991355	0.0710719316590028
0.332660832288683	0.114385678772804	0.0303621171093998
0.183325468243772	0.0485855082569723	-0.0437267870981794
0.119279751052639	-0.0364515075591856	-0.0744456054023268

## Sheet: Figure 2D
	Coupling strength cardio	Coupling strength resp	Coupling strength gastric
Highest coupler cardio	0.3327	0.1144	0.0304
Highest coupler resp	-0.0229	0.2482	-0.0859
Highest coupler gastric	-0.0780	0.1372	0.3811
