# Supplementary material for: Cardiac, respiratory, and gastric rhythms independently modulate motor corticospinal excitability in humans
Source: PLoS Biol. 2025 Nov 12;23(11):e3003478. doi: 10.1371/journal.pbio.3003478 (PMC12629470; doi:10.1371/journal.pbio.3003478)
Supplement: S2 Data — Participant mean phase binned MEP amplitudes corrected for distance for the cardiac and respiratory rhythm. (XLSX) [file pbio.3003478.s003.xlsx]

## Sheet: 3A
Cardio
	Phase bin 1	Phase bin 2	Phase bin 3	Phase bin 4	Phase bin 5	Phase bin 6
	0.109811579977039	-0.0677562140379537	0.334501533124311	-0.156025177710484	0.156221296286097	-0.150341233216624
	0.00368988867876727	0.101705394497844	0.0214355842670934	-0.00463673579205827	-0.0314072852355809	-0.0817163230644459
	0.0204063045884431	-0.0153056815718983	0.464291862865352	-0.0950328394285729	-0.122333503444416	-0.0181728143651738
	-0.0152696470633623	-0.0175248931599150	-0.0730047064728648	0.107710472601579	0.0862220280055158	-0.140482466766691
	-0.0345607602313745	0.00522983590738138	-0.0191374255381342	-0.0591511241692150	-0.00746237580796743	0.131498230587622
	-0.149204495328326	-0.0290060193786163	-0.268762362018945	0.0216082993548583	0.0523632536280996	0.162877389952222
	-0.123507335954294	0.185838961993438	0.200386915802527	0.0447458443044506	-0.120509220487443	0.00661869414003649
	0.187040989231596	0.121242454979782	0.139155050241142	-0.164476901358685	0.0118133932192045	0.00587733225843145
	0.186052908016809	0.169781787663426	-0.102346673079060	-0.230739897871832	0.0166591161921510	0.0193137691191402
	-0.00250273167184659	0.267456484866773	0.0860399540625864	-0.0545838013912101	-0.115109540632262	-0.0635241638318845
	0.0452390789789266	-0.133551588662506	0.0346369469025194	-0.0425807409491941	0.0587014920760040	-0.00379515303379373
	0.0559793330807940	-0.230743674538577	-0.115712705756459	0.232666477191148	-0.106511571866722	0.0410656014350361
	-0.192758130429315	0.167949538470690	0.128699108610227	0.0364161906473461	-0.0303764182513151	-0.0929737406431287
	-0.112856079068778	0.166448136707817	-0.210543229557904	-0.0291580097868773	0.167528422269872	-0.0404779651175898
	-0.104441865059142	0.309415847020399	0.0962370559690957	-0.159545547065167	-0.160209710801663	0.134885244815260
	-0.267861599968245	0.431885948207740	-0.0498771161477926	-0.105475850347527	-0.0356980493338830	0.0587909166049256
	-0.138732234266094	0.0693538221063250	-0.167552451249970	0.159942324434764	-0.0349041385001321	-0.00103848572954820
	0.117938461772687	-0.0695135382732500	0.350564086369680	-0.0956210861799610	-0.102370574435079	-0.0482422480911181
	0.0170384466799616	0.0826988314774293	-0.0590991483933363	-0.0584167367799951	0.0298903710942049	-0.00256902340292611
	-0.0471571161490765	0.186593863698281	0.114399472260657	0.0181213038938669	-0.137680143921551	-0.0303440274314115
	0.171816838208535	0.128158867482577	-0.261361826090746	-0.191929595551790	0.0950114023267615	0.0368528011669545
	0.0222591325162573	0.0443974651935104	0.00125111857044822	0.0409600125753143	0.0156370643319941	-0.103913740927977
	-0.0887464872968751	0.233889973842403	0.0487001978307670	0.129939471598980	0.0265163052284413	-0.221876477150358
	0.0645157103061333	0.0450400160026206	0.171841533650123	-0.0327729137514556	-0.0265887734610076	-0.118189394151364
	0.339413684530591	-0.156059123914495	0.228557908600458	0.0208678026008322	0.00720976161764643	-0.177638284146428
	-0.0691725856102527	-0.0625122586423955	-0.118716805464879	-0.0568910216450608	0.187915602069887	0.00515760359585224
	-0.0814968492066066	0.230491891721493	0.233004873864782	-0.0987851213934305	-0.109855739340883	0.0150402541776824
	0.120975174861701	-0.180789213906056	-0.0951357752922251	0.00859078822866455	0.0443374075020682	0.0390616418143563
Mean	0.00121105764730905	0.0708863184197952	0.0397304634974805	-0.0290805040621683	-0.00660679034542704	-0.0227948593358194
SEM	0.0251376113139208	0.0298806824988445	0.0349548442877842	0.0203704584793126	0.0178138663426137	0.0173922147324354

## Sheet: 3B
Resp
	Phase bin 1	Phase bin 2	Phase bin 3	Phase bin 4	Phase bin 5	Phase bin 6
	-0.193188809116897	-0.140266263321358	0.107446084606625	0.210203839883945	-0.0809167307775481	0.0129634012200565
	0.283971240031903	-0.114369057454835	0.152725346795067	0.0472688286502110	-0.324896892714147	0.0625209710908823
	0.0450716840526201	-0.114687748764312	0.228432413177264	-0.111240822687285	-0.0710553241709162	0.102273968257444
	0.0237168483967312	-0.215374784703095	0.0584260931794366	-0.0506315140314672	0.103981664769178	0.0293434364085436
	-0.0704736874927238	-0.111158629264070	-0.0430345462948085	-0.0681247150298531	0.0471639049822395	0.130961957365174
	0.247554861859378	-0.0748195670086327	-0.246112866520200	0.0422884938688421	0.0260746541494982	-0.0340815287514551
	0.141831071325090	-0.0731107201589153	-0.0306544685495136	-0.147324584162597	-0.0543392015690661	0.226290147978100
	0.422294424950301	0.107619278591649	-0.0421606507588373	-0.198320756327346	-0.0362488404731391	-0.0225564353999829
	0.507122082926939	0.0953249177273467	0.306631609775566	-0.0977848610720307	-0.190856545432157	-0.0708137162980614
	-0.165324656979781	0.302066711303321	-0.182362001211715	0.149919889648856	-0.144303578264230	0.0713828098695698
	-0.0258604147119707	-0.00987708103086376	-0.00131948700666390	-0.0954673244893811	0.152045030232460	-0.0317325036790697
	-0.0262020553944480	-0.114721526996336	0.136957050985092	0.0825112680839706	0.00345974507285606	-0.0957775899141668
	-0.101353329405163	0.163269243481304	0.0130876439380588	-0.166422052042489	0.125154354695693	0.0106566509282936
	0.0683782069323278	0.0450204836670305	-0.0790163605403762	0.221888588637195	-0.0614569121142481	-0.117511891871910
	-0.186488972036623	0.352308237274056	-0.267949047660130	0.175888888506656	-0.0687635054198233	0.0180258857401765
	0.338278553804395	0.0104158321193547	-0.180149205569851	0.121143118765763	-0.170406495459965	-0.0322647549287938
	0.0255723012810102	-0.169276118675660	0.192241461159379	0.00206842057613514	-0.0276460669795252	-0.0867201999867318
	-0.0460419551726478	-0.119563151040860	0.190578564185356	0.0438649752580163	-0.0960450423128086	0.00251242277665387
	0.187907134431141	0.0742760722537721	-0.0823208324356401	-0.0508467980535491	-0.163015963096377	0.0984782846145767
	-0.0986848890956438	0.0807374210968210	-0.0541749859082125	0.0291586756491506	0.112147546734565	-0.134314862967612
	0.281031110404128	0.136022200150387	-0.134504475476558	0.0254120781722818	0.0660500089459985	-0.214980889337642
	-0.0287840622690132	0.0571107671433698	0.424382456751138	-0.0712558006864650	-0.130290214965100	0.0227929673518937
	-0.0722197062750840	0.124095134905819	-0.126549043023145	-0.156037736398618	0.0512407019848551	0.192109699212355
	0.0352486692283488	-0.0670968771120654	-0.0686444835761007	0.128423045928324	-0.139824155711012	0.0639203006301130
	-0.160834928856891	-0.332530369155559	0.267200166984679	0.109264050992669	0.149784977333645	-0.189479367772380
	0.0154917380193616	-0.287137024697378	-0.154982149752859	0.0204364534651599	0.105057721659127	0.118854231252055
	-0.0366713944264262	-0.137624322023997	0.0142675562787839	0.114541451189767	0.0118387515925407	-0.0693503209661874
	0.0713104248028396	0.0393642234314458	0.0293479595405990	-0.0133341385266517	-0.0652540444073058	-0.0125320672256373
Mean	0.0529518389719000	-0.0176422399379379	0.0152782072525869	0.0106246772774717	-0.0311185875612397	0.00182039305700920
SEM	0.0349487254818236	0.0303229621393334	0.0326144745369961	0.0222345280987311	0.0221865525342446	0.0198839679754644

## Sheet: 3C
Participant 8	Cardio							Resp
	Phase bin 1	Phase bin 2	Phase bin 3	Phase bin 4	Phase bin 5	Phase bin 6		Phase bin 1	Phase bin 2	Phase bin 3	Phase bin 4	Phase bin 5	Phase bin 6
Mean	0.187040989231596	0.121242454979782	0.139155050241142	-0.164476901358685	0.0118133932192045	0.00587733225843145		0.422294424950301	0.107619278591649	-0.0421606507588373	-0.198320756327346	-0.0362488404731391	-0.0225564353999829
SEM	0.182324851298202	0.170023636750272	0.175244292172696	0.127102478434415	0.138832734216664	0.125898118571892		0.173479149827749	0.162510910187859	0.175863758212558	0.136288168380867	0.143857960111121	0.125514092054306
Participant 7
Mean	-0.123507335954294	0.185838961993438	0.200386915802527	0.0447458443044506	-0.120509220487443	0.00661869414003649		0.141831071325090	-0.0731107201589153	-0.0306544685495136	-0.147324584162597	-0.0543392015690661	0.226290147978100
SEM	0.153158003460291	0.196027536517223	0.213760087854756	0.128350497491048	0.0995822289951104	0.130351609312371		0.130208536608018	0.157034868952056	0.136779452174833	0.126463084216059	0.133471051864849	0.162279075589663
Participant 22
Mean	0.0222591325162573	0.0443974651935104	0.00125111857044822	0.0409600125753143	0.0156370643319941	-0.103913740927977		-0.0287840622690132	0.0571107671433698	0.424382456751138	-0.0712558006864650	-0.130290214965100	0.0227929673518937
SEM	0.225910537751463	0.157198541589412	0.147645072140176	0.113088525077051	0.105752919010566	0.117906186298504		0.199140658241229	0.159241080532019	0.265733005269349	0.0992239255111972	0.0938795072826818	0.107202189823142
Participant 26
Mean	-0.0691725856102527	-0.0625122586423955	-0.118716805464879	-0.0568910216450608	0.187915602069887	0.00515760359585224		0.0154917380193616	-0.287137024697378	-0.154982149752859	0.0204364534651599	0.105057721659127	0.118854231252055
SEM	0.184820377910527	0.155178860031808	0.117574897585434	0.109881891126533	0.127481204150126	0.139729966048918		0.197668357006969	0.123135664176498	0.150639779641819	0.106849163057446	0.118049796712381	0.143714323976912
